# Supplementary material for: Clinical Criteria for Persistent Inflammation, Immunosuppression, and Catabolism Syndrome: An Exploratory Analysis of Optimal Cut-Off Values for Biomarkers
Source: J Clin Med. 2022 Sep 29;11(19):5790. doi: 10.3390/jcm11195790 (PMC9571101; doi:10.3390/jcm11195790)
Supplement: Supplementary file 1 [file jcm-11-05790-s001.zip]

Archive with 9 entries (9 files):
- Supplemental Table S1.pdf
- Supplemental Table S2.pdf
- Supplemental Table S3.pdf
- Supplemental Table S4.pdf
- Supplemental Table S5.pdf
- Supplemental Table S6.pdf
- Supplementary Figure S1.pdf
- Supplementary Figure S2.pdf
- Supplementary Figure S3.pdf
